# Supplementary material for: Periodic Exposure of Keratinocytes to Cold Physical Plasma: An In Vitro Model for Redox-Related Diseases of the Skin
Source: Oxid Med Cell Longev. 2016 Feb 4;2016:9816072. doi: 10.1155/2016/9816072 (PMC4757748; doi:10.1155/2016/9816072)
Supplement: Supplementary file 1 — Supplementary Table: Differentially expressed genes present in all groups investigated (A)and their classification into protein functions and classes (B). [file 9816072.f1.xlsx]

## Sheet: A
Supplemental Table 1A
gene symbol	name
A4GNT	Alpha-1,4-N-acetylglucosaminyltransferase
AADACL4	Arylacetamide deacetylase-like 4
ABCC2	Canalicular multispecific organic anion transporter 1
ABCC9	ATP-binding cassette sub-family C member 9
AGMAT	Agmatinase, mitochondrial
ALDH5A1	Succinate-semialdehyde dehydrogenase, mitochondrial
ANKDD1B	Ankyrin repeat and death domain-containing protein 1B
ANKRD31	Putative ankyrin repeat domain-containing protein 31
ANKRD62	Ankyrin repeat domain-containing protein 62
APOA2	Apolipoprotein A-II
BAGE	B melanoma antigen 1
BHMT	Betaine--homocysteine S-methyltransferase 1
BLID	BH3-like motif-containing cell death inducer
C10orf71	Uncharacterized protein C10orf71
C17orf51	Uncharacterized protein C17orf51
C5orf52	Uncharacterized protein C5orf52
C9orf47	Uncharacterized protein C9orf47
CADPS	Calcium-dependent secretion activator 1
CD1C	T-cell surface glycoprotein CD1c
CDH20	Cadherin-20
CHRNA3	Neuronal acetylcholine receptor subunit alpha-3
CLMP	CXADR-like membrane protein
CNOT2	CCR4-NOT transcription complex subunit 2
COL6A5	Collagen alpha-5(VI) chain
CPXCR1	CPX chromosomal region candidate gene 1 protein
CT45A1	Cancer/testis antigen family 45 member A1
CXorf66	Uncharacterized protein CXorf66
CXXC4	CXXC-type zinc finger protein 4
CYP2R1	Vitamin D 25-hydroxylase
DIO3	Type III iodothyronine deiodinase
DSCR6	Protein ripply3
EGFEM1P	Putative EGF-like and EMI domain-containing protein 1
ENST00000366485	Olfactory receptor 14A2
EYS	Protein eyes shut homolog
F2	Prothrombin
FAM179A	Protein FAM179A
FAM182A	Protein FAM182A
FAM19A1	Protein FAM19A1
FAM19A3	Protein FAM19A3
FAM47C	Putative protein FAM47C
FGA	Fibrinogen alpha chain
FOXP3	Forkhead box protein P3
GAB3	GRB2-associated-binding protein 3
GABRB2	Gamma-aminobutyric acid receptor subunit beta-2
GAFA1	Putative uncharacterized protein GAFA-1
GCNT7	Beta-1,3-galactosyl-O-glycosyl-glycoprotein beta-1,6-N-acetylglucosaminyltransferase 7
GHRH	Somatoliberin
GNAZ	Guanine nucleotide-binding protein G(z) a
GPR174	Probable G-protein coupled receptor 174
GPR182	G-protein coupled receptor 182
GRIA4	Glutamate receptor 4
GUCY1B3	Guanylate cyclase soluble subunit beta-1
HFM1	Probable ATP-dependent DNA helicase HFM1
HTN3	Histatin-3
HTR3C	5-hydroxytryptamine receptor 3C
IL13RA2	Interleukin-13 receptor subunit alpha-2
ITIH5	Inter-alpha-trypsin inhibitor heavy chain H5
JAKMIP2	Janus kinase and microtubule-interacting protein 2
KBTBD12	Kelch repeat and BTB domain-containing protein 12
KCNK13	Potassium channel subfamily K member 13
KLRC1	NKG2-A/NKG2-B type II integral membrane protein
KRT72	Keratin, type II cytoskeletal 72
LINC00116	Putative uncharacterized protein
LPHN3	Latrophilin-3
LRRC39	Leucine-rich repeat-containing protein 39
ME3	NADP-dependent malic enzyme
MGAM	Maltase-glucoamylase,
MICU1	Calcium uptake protein 1
MSH4	MutS protein homolog 4
MSLNL	Mesothelin-like protein
MTRNR2L4	Humanin-like protein 4
MYT1L	Myelin transcription factor 1-like protein
OR52E2	Olfactory receptor 52E2
OR52E8	Olfactory receptor 52E8
OR52H1	Olfactory receptor 52H1
OR5L1	Olfactory receptor 5L1
OR6B1	Olfactory receptor 6B1
OR8K1	Olfactory receptor 8K1
OR8U8	Olfactory receptor 8U8
OR9Q1	Olfactory receptor 9Q1
OXR1	Oxidation resistance protein 1
PABPC5	Polyadenylate-binding protein 5
PCK2	Phosphoenolpyruvate carboxykinase [GTP]
PLA2G7	Platelet-activating factor acetylhydrolase
PLCH1	1-phosphatidylinositol 4,5-bisphosphate phosphodiesterase eta-1
PPEF1	Serine/threonine-protein phosphatase with EF-hands 1
PRDX2	Peroxiredoxin-2
PROM1	Prominin-1
PTGIR	Prostacyclin receptor
RALYL	RNA-binding Raly-like protein
RBFOX3	RNA binding protein fox-1 homolog 3
RCVRN	Recoverin
RNF175	RING finger protein 175
RPS6KL1	Ribosomal protein S6 kinase-like 1
RYR2	Ryanodine receptor 2
SDK1	Protein sidekick-1
SFRP5	Secreted frizzled-related protein 5
SH2D4B	SH2 domain-containing protein 4B
SI	Sucrase-isomaltase
SLC23A1	Solute carrier family 23 member 1
SLC3A1	Neutral and basic amino acid transport protein rBAT
SNX24	Sorting nexin-24
SPINT4	Kunitz-type protease inhibitor 4
SRPX	Sushi repeat-containing protein SRPX
STIM2	Stromal interaction molecule 2
STXBP5L	Syntaxin-binding protein 5-like
TACR3	Neuromedin-K receptor
TDRD9	Putative ATP-dependent RNA helicase TDRD9
TMEM200C	Transmembrane protein 200C
TMEM55A	Type 2 phosphatidylinositol 4,5-bisphosphate 4-phosphatase
TMPRSS15	Enteropeptidase
TRPC1	Short transient receptor potential channel 1
TRPC7	Short transient receptor potential channel 7
TRPM6	Transient receptor potential cation channel M 6
TXNDC8	Thioredoxin domain-containing protein 8
UGT2B11	UDP-glucuronosyltransferase 2B11
WBP2NL	Postacrosomal sheath WW domain-binding protein
WFDC1	WAP four-disulfide core domain protein 1
XAGE3	X antigen family member 3
ZCCHC6	Terminal uridylyltransferase 7
ZFYVE28	Lateral signaling target protein 2 homolog
ZNRF4	Zinc/RING finger protein 4
ZP2	Zona pellucida sperm-binding protein 2

## Sheet: B
Supplemental Table 1B
gene number	protein class
2	extracellular matrix protein
3	protease
2	cytoskeletal protein
15	transporter
1	transmembrane receptor protein (PC00226)
7	transferase
5	oxidoreductase
4	lyase
3	cell adhesion molecule
1	ligase
6	nucleic acid binding
7	signaling molecule
5	enzyme modulator
5	calcium-binding protein (PC00060)
6	defense/immunity protein
12	hydrolase (PC00121)
2	transfer/carrier protein
3	membrane traffic protein
2	phosphatase
3	transcription factor
1	cell junction protein
2	structural protein
1	kinase
19	receptor
